# Supplementary material for: B7-H4 reduction induced by Toxoplasma gondii infection results in dysfunction of decidual dendritic cells by regulating the JAK2/STAT3 pathway
Source: Parasit Vectors. 2022 May 3;15:157. doi: 10.1186/s13071-022-05263-1 (PMC9066748; doi:10.1186/s13071-022-05263-1)
Supplement: Supplementary file 2 — Additional file 2: Table S1. Antibody catalog no., vendor, clone, fluorochrome, concentration used in this study. [file 13071_2022_5263_MOESM2_ESM.xlsx]

## Sheet: Sheet1
FC Antibody（mouse）
Antibody	Cat.No	Fluorescein	Con	Clone	Brand	Abbreviations
anti-mouse CD11c	11-0114-81	FITC	0.5mg/ml	N418	eBioscience,USA	MHC-II: major histocompatibility complex-II
anti-mouse CD8a	561109	PerCP/Cy5.5	0.2mg/ml	53-6.7	BD,USA	IL-10:interleukin-10
anti-mouse B7-H4	139407	APC	0.2mg/ml	HMH4-5G1	Biolegend,USA	IL-12:interleukin-12
anti-mouse B7-H4	139405	PE	0.2mg/ml	HMH4-5G1	Biolegend,USA	IDO: indoleamine 2,3-dioxygenase
anti-mouse CD86	105007	PE	0.2mg/ml	GL-1	Biolegend,USA	TNF-α:tumor necrosis factor-α
anti-mouse CD80	104708	PE	0.2 mg/ml	16-10A1	Biolegend,USA	HLA-DR:human leukocyte antigen-DR
anti-mouse MHC-Ⅱ	107607	PE	0.2mg/ml	M5/114.15.2	Biolegend,USA	FC:Flow Cytometry
anti-mouse IL-10	561060	PE	0.2mg/ml	JES5-16E3	BD,USA	FITC:fluoresceine isothiocyanate
anti-mouse IL-12	562038	PE	0.2mg/ml	C15.6	BD,USA	PE:phycoerythrin
anti-mouse IDO	50-9473-80	APC	0.2mg/ml	mIdo-48	eBioscience,USA	APC:allophycocyanin
anti-mouse TNF-α	12-7321-81	PE	0.2mg/ml	MP6-XT22	eBioscience,USA	Pecy7:phycoerythrin cyanin 7
FC Antibody（human）						BV421:Brilliant Violet 421
Antibody	Cat.No	Fluorescein	Con	Clone	Brand	PerCP/Cy5.5:peridinin-chlorophyll proteins-Cy5.5
anti-human B7-H4	358107	APC	0.15mg/ml	MZH43	Biolegend,USA
anti-human BDCA1	565050	Bv421	0.2mg/ml	F10/21A3	BD,USA
anti-human BDCA-2	566427	Bv421	0.2mg/ml	V24-785	BD,USA
anti-human BDCA-3	565321	Bv421	0.2mg/ml	1A4	BD,USA
anti-human CD14	557742	PE/Cy7	0.2mg/ml	M5E2	BD,USA
anti-human CD19	557835	PE/Cy7	0.2mg/ml	SJ25C1	BD,USA
anti-human CD80	12-0809-42	PE	0.5mg/ml	2D10.4	eBioscience,USA
anti-human CD86	12-0869-42	PE	0.5mg/ml	IT2.2	eBioscience,USA
anti-human HLA-DR	12-9956-42	PE	0.5mg/ml	LN3	eBioscience,USA
Western Blot Antibody
Antibody	Cat.No	Con	Clone	Brand
anti-B7-H4 antibody	ab209242	0.659mg/ml	EPR20236	Abcam,the UK
anti-GAPDH antibody	10494-1-AP	0.6mg/ml	6C5	proteintech,CHINA
anti-p-STAT3 antibody	ab32143	1mg/ml	3G2D12	Abcam,the UK
anti-STAT3 antibody	10253-2-AP	0.5mg/ml	EPR787Y	proteintech,CHINA
anti-IDO antibody	ab76157	0.998mg/ml	EPR1230Y	Abcam,the UK
anti-IL-12 antibody	ab131156	1mg/ml	EPR5738	Abcam,the UK
anti-JAK2 antibody	ab108596	1.487mg/ml	EPR108(2)	Abcam,the UK
anti-pJAK2 antibody	ab32101	0.068mg/ml	E132(Y1007+Y1008)	Abcam,the UK
anti-IL-10 antibody	ab133575	1mg/ml	EPR1114	Abcam,the UK
anti-CD80 antibody	bs-23738R	1mg/ml	1E2F10	Bioss ,CHINA
anti-CD86 antibody	bs-1035R	1mg/ml	BU63	Bioss,CHINA
B7-H4-neutralized antibody	16-5949-82	1mg/ml	H74	eBioscience,USA
Mouse IgG1 kappa Isotype Control	16-4714-85	1 mg/mL	P3.6.2.8.1	eBioscience,USA
